# Supplementary material for: Glycosomal Aquaglyceroporin 1 dual role in iron homeostasis and antimony susceptibility in Leishmania amazonensis
Source: PLoS Negl Trop Dis. 2026 Apr 2;20(4):e0014141. doi: 10.1371/journal.pntd.0014141 (PMC13075791; doi:10.1371/journal.pntd.0014141)
Supplement: S1 Data — Amino acid sequences and numerical values underlying all graphs in Fig 1. (XLSX) [file pntd.0014141.s005.xlsx]

## Sheet: FIG_5A
FIG_5A
	WT			KO			AB
4	3.555	2.78	3.805	2.825	2.335	2.31	2.88	2.805	2.945
24	2.475	2.555	2.65	2.215	2.125	1.655	3.18	2.545	2.55
48	3.815	3.64	3.55	1.19	1.175	1.22	2.08	2.21	1.905
72	4.51	4.355	5.7	0.97	1.075	0.965	1.715	2.2	1.925
96	6.43	6.855	6.275	1.05	1.14	1.08	3.27	2.435	2.515
	Discovery?	P value	Mean of WT	Mean of KO	Difference	SE of difference	t ratio	df	q value
4	No	0.064361	3.38	2.49	0.89	0.3512	2.534	4	0.026002
24	No	0.036015	2.56	1.998	0.5617	0.1808	3.106	4	0.018188
48	Yes	6e-06	3.668	1.195	2.473	0.07892	31.34	4	7e-06
72	Yes	0.000832	4.855	1.003	3.852	0.4264	9.034	4	0.00056
96	Yes	6e-06	6.52	1.09	5.43	0.1754	30.96	4	7e-06
	Discovery?	P value	Mean of KO	Mean of AB EPI	Difference	SE of difference	t ratio	df	q value
4	No	0.088427	2.49	2.877	-0.3867	0.1725	2.242	4	0.035724
24	No	0.049686	1.998	2.758	-0.76	0.2731	2.783	4	0.025091
48	Yes	0.000623	1.195	2.065	-0.87	0.08935	9.737	4	0.001259
72	Yes	0.002876	1.003	1.947	-0.9433	0.1449	6.509	4	0.002356
96	Yes	0.003499	1.09	2.74	-1.65	0.2673	6.172	4	0.002356

## Sheet: FIG_5B
FIG_5B	WT					KO					AB
	0.0633333	0.0166667	0.1	0.00666667	0.146667	0.01	0.0333333	0.0166667	-0.0033333	0.01	0.0133333	-0.0033333	0.0133333	-0.0033333	0.01
	0.1725	0.16	0.08	0.146667	0.206667	-0.0125	0.03	0.0666667	0.0333333	0.0116667	0.04	0.0333333	0.0333333	0.0133333	0.0666667
21	0.373333	0.2475	0.333333	0.336667	0.166667	-0.0066667	0.02	0.0533333	0.0366667	0.0133333	0.0566667	0.06	0.0266667	0.05	0.0633333
	0.8675	0.6925	0.776667	0.55	0.35	0.0733333	0.0866667	0.1	0.0266667	0.116667	0.170833	0.173333	0.193333	0.253333	0.18
	1.2	1.03	1.30667	0.636667	0.886667	0.0416667	0.0533333	0.06	0.03	0.13	0.173333	0.24	0.31	0.193333	0.25
42	1.46333	1.53	1.42	1.19333	1.03333	0.0366667	0.0533333	0.087	-0.0225	0.0908333	0.21	0.22	0.193333	0.133333	0.163333
	1.53667	1.7275	1.698	1.9595	1.30333	0.186667	0.06	0.126667	-0.0433333	0.0933333	0.163333	0.27	0.31	0.23	0.24
	1.41333	1.59917	1.51	2.45667	1.37333	0.053	0.18	0.166667	-0.0533333	0.0325	0.18	0.3	0.233333	0.269167	0.396667
63	1.27333	1.67333	1.1	2.70333	1.41333	0.0433333	0.156667	0.193333	0.06	0.0966667	0.273333	0.41	0.503333	0.466667	0.613333
	1.446	1.57333	0.913333	2.42167	1.31	0.04	0.206667	0.203333	-0.042	0.256667	0.34	0.406667	0.59	0.416667	0.653333
						0.2	0.586667	0.256667	0.0933333	0.596667	0.633333	0.694762	0.663333	0.966667	0.7925
84						0.0766667	0.453333	0.386667	0.123333	0.533333	0.623333	0.709048	0.526667	1.08333	0.77
	Discovery?	P value	Mean of KO	Mean of AB epi	Difference	SE of difference	t ratio	df	q value			Discovery?	P value	Mean of WT	Mean of KO	Difference	SE of difference	t ratio	df	q value				Discovery?	P value	Mean of WT	Mean of AB	Difference	SE of difference	t ratio	df	q value
1	No	0.332034	0.01333	0.006	0.007333	0.007102	1.033	8	0.213407		1	Yes	0.081491	0.06667	0.01333	0.05333	0.02677	1.992	8	0.008231				Yes	0.050505	0.06667	0.006	0.06067	0.02638	2.3	8	0.005101
2	No	0.482917	0.02583	0.03733	-0.0115	0.01563	0.7357	8	0.284519		2	Yes	0.000844	0.1532	0.02583	0.1273	0.02459	5.179	8	9.5e-05				Yes	0.000884	0.1532	0.03733	0.1158	0.02253	5.141	8	0.000149
3	No	0.049939	0.02333	0.05133	-0.028	0.01214	2.307	8	0.035307		3	Yes	0.000123	0.2915	0.02333	0.2682	0.03879	6.913	8	2.5e-05			21	Yes	0.000227	0.2915	0.05133	0.2402	0.03799	6.322	8	4.6e-05
4	Yes	0.000776	0.08067	0.1942	-0.1135	0.02163	5.248	8	0.001476		4	Yes	0.000274	0.6473	0.08067	0.5667	0.09214	6.15	8	4.6e-05				Yes	0.001167	0.6473	0.1942	0.4532	0.09214	4.918	8	0.000168
5	Yes	0.000428	0.063	0.2333	-0.1703	0.02961	5.752	8	0.001476		5	Yes	4.6e-05	1.012	0.063	0.949	0.1194	7.947	8	1.4e-05				Yes	0.000196	1.012	0.2333	0.7787	0.1205	6.461	8	4.6e-05
6	Yes	0.000835	0.04907	0.184	-0.1349	0.02601	5.188	8	0.001476		6	Yes	<0.000001	1.328	0.04907	1.279	0.09514	13.44	8	<0.000001			42	Yes	2e-06	1.328	0.184	1.144	0.09423	12.14	8	<0.000001
7	Yes	0.008191	0.08467	0.2427	-0.158	0.04526	3.491	8	0.008273		7	Yes	<0.000001	1.645	0.08467	1.56	0.1154	13.52	8	<0.000001				Yes	1e-06	1.645	0.2427	1.402	0.1115	12.57	8	<0.000001
8	Yes	0.007782	0.07577	0.2758	-0.2001	0.05675	3.526	8	0.008273		8	Yes	5.4e-05	1.671	0.07577	1.595	0.2051	7.774	8	1.4e-05				Yes	0.000131	1.671	0.2758	1.395	0.2037	6.848	8	4.4e-05
9	Yes	0.000595	0.11	0.4533	-0.3433	0.06277	5.47	8	0.001476		9	Yes	0.000693	1.633	0.11	1.523	0.2851	5.342	8	8.7e-05			63	Yes	0.003537	1.633	0.4533	1.179	0.2891	4.079	8	0.000397
10	Yes	0.0029	0.1329	0.4813	-0.3484	0.08248	4.224	8	0.004101		10	Yes	0.000576	1.533	0.1329	1.4	0.2547	5.496	8	8.3e-05				Yes	0.003351	1.533	0.4813	1.052	0.2553	4.118	8	0.000397
11	Yes	0.009799	0.3467	0.7501	-0.4035	0.1198	3.369	8	0.00866		11				0.3467												0.7501
12	Yes	0.011518	0.3147	0.7425	-0.4278	0.1312	3.261	8	0.009048		12				0.3147								84				0.7425

## Sheet: FIG_5C
FIG_5C	WT					KO					AB
	262000000	1840000000	37700000	9120000000	451000000	189000	823000	1500000	501000	684000	58300000	25800000	70000000	327000000	70100000
Table Analyzed	Data 1			Table Analyzed	Data 1			Table Analyzed	FIG 5C_parasite load
Column B	KO			Column C	AB EPI			Column C	AB
vs.	vs.			vs.	vs.			vs.	vs.
Column A	WT			Column A	WT			Column B	KO
Mann Whitney test				Mann Whitney test				Mann Whitney test
P value	0.0079			P value	0.1508			P value	0.0079
Exact or approximate P value?	Exact			Exact or approximate P value?	Exact			Exact or approximate P value?	Exact
P value summary	**			P value summary	ns			P value summary	**
Significantly different (P < 0.05)?	Yes			Significantly different (P < 0.05)?	No			Significantly different (P < 0.05)?	Yes
One- or two-tailed P value?	Two-tailed			One- or two-tailed P value?	Two-tailed			One- or two-tailed P value?	Two-tailed
Sum of ranks in column A,B	40 , 15			Sum of ranks in column A,C	35 , 20			Sum of ranks in column B,C	15 , 40
Mann-Whitney U	0			Mann-Whitney U	5			Mann-Whitney U	0
Difference between medians				Difference between medians				Difference between medians
Median of column A	451000000, n=5			Median of column A	451000000, n=5			Median of column B	684000, n=5
Median of column B	684000, n=5			Median of column C	70000000, n=5			Median of column C	70000000, n=5
Difference: Actual	-450316000			Difference: Actual	-381000000			Difference: Actual	69316000
Difference: Hodges-Lehmann	-450316000			Difference: Hodges-Lehmann	-381000000			Difference: Hodges-Lehmann	69177000
