# Supplementary material for: Glycosomal Aquaglyceroporin 1 dual role in iron homeostasis and antimony susceptibility in Leishmania amazonensis
Source: PLoS Negl Trop Dis. 2026 Apr 2;20(4):e0014141. doi: 10.1371/journal.pntd.0014141 (PMC13075791; doi:10.1371/journal.pntd.0014141)
Supplement: S2 Data — Raw confocal microscopy image data. For reference, S2 Data.czi can be opened with ZEISS ZEN lite (free software from ZEISS) or with Fiji/ImageJ using the Bio-Formats importer (open access). Please note that standard ImageJ may require the Bio-Formats plugin, while Fiji typically includes it. (ZIP) [file pntd.0014141.s006.zip]

Archive with 2 entries (2 files):
- S2_Data.czi
- __MACOSX/._S2_Data.czi
