# Supplementary material for: Glycosomal Aquaglyceroporin 1 dual role in iron homeostasis and antimony susceptibility in Leishmania amazonensis
Source: PLoS Negl Trop Dis. 2026 Apr 2;20(4):e0014141. doi: 10.1371/journal.pntd.0014141 (PMC13075791; doi:10.1371/journal.pntd.0014141)
Supplement: S3 Data — Numerical values underlying all graphs in Fig 3. (XLSX) [file pntd.0014141.s007.xlsx]

## Sheet: FIG_S3B
WT		KO		AB				WT		KO		AB
0.857143	0.985612	0.926471	0.933333	1.1	0.849287			0.55	0.735	0.580405	0.508148	0.743689	0.606667
Table Analyzed	SOD A		Table Analyzed	SOD A		Table Analyzed	SOD B		Table Analyzed	SOD B
Column B	2		Column C	3		Column B	KO		Column C	AB			Image Name	Channel	Name	Signal	Total	Area (px^2)	Bkgnd.	Type				Image Name	Channel	Name	Signal	Total	Area (px^2)	Bkgnd.	Type
vs.	vs.		vs.	vs.		vs.	vs.		vs.	vs.			SODA GEL1	700	1	14700000	16100000	4465	323	Signal	WT	0.857143		SODB1 Gel 1	700	1	16200000	17500000	4608	285	Signal	WT	0.55
Column A	1		Column B	2		Column A	WT		Column B	KO			SODA GEL1	700	2	13600000	15100000	4465	335	Signal	KO	0.926471		SODB1 Gel 1	700	2	14800000	16200000	4608	321	Signal	KO	0.580405
													SODA GEL1	700	3	11000000	12500000	4465	338	Signal	AB	1.1		SODB1 Gel 1	700	3	10300000	13200000	4608	640	Signal	AB	0.743689
Mann Whitney test			Mann Whitney test			Mann Whitney test			Mann Whitney test				SODA GEL1	800	1	12600000	15100000	3102	787	Signal				SODB1 Gel 1	800	1	8910000	10600000	1716	974	Signal
P value	>0.9999		P value	>0.9999		P value	0.6667		P value	0.3333			SODA GEL1	800	2	12600000	15200000	3102	836	Signal				SODB1 Gel 1	800	2	8590000	10700000	1716	1200	Signal
Exact or approximate P value?	Exact		Exact or approximate P value?	Exact		Exact or approximate P value?	Exact		Exact or approximate P value?	Exact			SODA GEL1	800	3	12100000	14400000	3102	755	Signal				SODB1 Gel 1	800	3	7660000	9710000	1716	1200	Signal
P value summary	ns		P value summary	ns		P value summary	ns		P value summary	ns
Significantly different (P < 0.05)?	No		Significantly different (P < 0.05)?	No		Significantly different (P < 0.05)?	No		Significantly different (P < 0.05)?	No			Image Name	Channel	Name	Signal	Total	Area (px^2)	Bkgnd.	Type				Image Name	Channel	Name	Signal	Total	Area (px^2)	Bkgnd.	Type
One- or two-tailed P value?	Two-tailed		One- or two-tailed P value?	Two-tailed		One- or two-tailed P value?	Two-tailed		One- or two-tailed P value?	Two-tailed			SODA GEL 2	700	1	13900000	15500000	5200	293	Signal	WT	0.985612		SODB Gel 2	700	1	12000000	13700000	4800	352	Signal	WT	0.735
Sum of ranks in column A,B	5 , 5		Sum of ranks in column B,C	5 , 5		Sum of ranks in column A,B	6 , 4		Sum of ranks in column B,C	3 , 7			SODA GEL 2	700	2	13500000	15100000	5200	306	Signal	KO	0.933333		SODB Gel 2	700	2	13500000	15200000	4800	342	Signal	KO	0.508148
Mann-Whitney U	2		Mann-Whitney U	2		Mann-Whitney U	1		Mann-Whitney U	0			SODA GEL 2	700	3	9820000	11500000	5200	331	Signal	AB	0.849287		SODB Gel 2	700	3	10500000	12200000	4800	342	Signal	AB	0.606667
													SODA GEL 2	800	1	13700000	16300000	3621	724	Signal				SODB Gel 2	800	1	8820000	10600000	2394	755	Signal
Difference between medians			Difference between medians			Difference between medians			Difference between medians				SODA GEL 2	800	2	12600000	15400000	3621	762	Signal				SODB Gel 2	800	2	6860000	8930000	2394	863	Signal
Median of column A	0.9214, n=2		Median of column B	0.9299, n=2		Median of column A	0.6425, n=2		Median of column B	0.5443, n=2			SODA GEL 2	800	3	8340000	11700000	3621	932	Signal				SODB Gel 2	800	3	6370000	8240000	2394	781	Signal
Median of column B	0.9299, n=2		Median of column C	0.9746, n=2		Median of column B	0.5443, n=2		Median of column C	0.6752, n=2
Difference: Actual	0.008525		Difference: Actual	0.04474		Difference: Actual	-0.09822		Difference: Actual	0.1309
Difference: Hodges-Lehmann	0.008524		Difference: Hodges-Lehmann	0.04474		Difference: Hodges-Lehmann	-0.09822		Difference: Hodges-Lehmann	0.1309

## Sheet: FIG_S3C
FIG_S3C
	WT			KO
SODA	0.0451279	0.0610363	0.0547985	0.0622557	0.0454804	0.0544038
SODB1	3.05374	3.18911	2.50497	3.86349	1.97799	2.64126
SODB2	0.86175	0.512872	0.827648	0.717867	0.623046	0.847102
Table Analyzed	SOD A			Table Analyzed	SOD B1			Table Analyzed	SOD B2
Column B	KO			Column B	KO			Column B	KO
vs.	vs.			vs.	vs.			vs.	vs.
Column A	WT			Column A	WT			Column A	WT
Mann Whitney test				Mann Whitney test				Mann Whitney test
P value	>0.9999			P value	>0.9999			P value	>0.9999
Exact or approximate P value?	Exact			Exact or approximate P value?	Exact			Exact or approximate P value?	Exact
P value summary	ns			P value summary	ns			P value summary	ns
Significantly different (P < 0.05)?	No			Significantly different (P < 0.05)?	No			Significantly different (P < 0.05)?	No
One- or two-tailed P value?	Two-tailed			One- or two-tailed P value?	Two-tailed			One- or two-tailed P value?	Two-tailed
Sum of ranks in column A,B	10 , 11			Sum of ranks in column A,B	11 , 10			Sum of ranks in column A,B	11 , 10
Mann-Whitney U	4			Mann-Whitney U	4			Mann-Whitney U	4
Difference between medians				Difference between medians				Difference between medians
Median of column A	0.05480, n=3			Median of column A	3.054, n=3			Median of column A	0.8276, n=3
Median of column B	0.05440, n=3			Median of column B	2.641, n=3			Median of column B	0.7179, n=3
Difference: Actual	-0.0003947			Difference: Actual	-0.4125			Difference: Actual	-0.1098
Difference: Hodges-Lehmann	0.0003525			Difference: Hodges-Lehmann	-0.4125			Difference: Hodges-Lehmann	-0.01465
