# Supplementary material for: Glycosomal Aquaglyceroporin 1 dual role in iron homeostasis and antimony susceptibility in Leishmania amazonensis
Source: PLoS Negl Trop Dis. 2026 Apr 2;20(4):e0014141. doi: 10.1371/journal.pntd.0014141 (PMC13075791; doi:10.1371/journal.pntd.0014141)
Supplement: S4 Data — Numerical values underlying all graphs shown in Fig 4. (XLSX) [file pntd.0014141.s008.xlsx]

## Sheet: FIG_4A
FIG_4A
	La WT			KO			AB EPI			Lm WT
1000	2.66667	3	1.66667	5.66667	4.33333	5	2.66667	4.66667	2.66667	3	3.66667	5.33333
500	6.33333	5.33333	4.33333	26	17.3333	13.3333	2.66667	6.33333	3.33333	3	2	2.33333
250	47.6667	27.3333	23.6667	86	58.6667	50.6667	9	16.6667	9.66667	3	2.66667	4
125	80.3333	66.3333	60.6667	127	101.667	125.667	45.3333	73	26	3	3.33333	9.66667
62.5	130.333	106.333	108	124.333	98.3333	118.667	82.3333	104.667	61.3333	5	6.66667	19.3333
31.25	121	107.333	111	110.333	105	120.667	97	136.333	101.667	27	34	57.3333
15.62	111.667	95	99.6667	119.333	97.3333	102.333	77.6667	138.667	105.667	81	73.3333	92.3333
0	100	100	100	100	100	100	100	100	100	100	100	100
	La WT	KO	AB EPI	Lm WT
[Inhibitor] vs. normalized response -- Variable slope [2]									Number of families	1
Best-fit values									Number of comparisons per family	6
HillSlope	3.007	3.837	2.85	2.635					Alpha	0.05
IC50	187.3	315.1	121.2	27.08
logIC50	2.273	2.498	2.084	1.433					Tukey's multiple comparisons test	Mean Diff.	95.00% CI of diff.	Significant?	Summary	Adjusted P Value
Std. Error									La WT vs. KO	-127.8	-156.8 to -98.79	Yes	****	<0.0001	A-B
HillSlope	0.6017	1.058	0.8359	0.3188					La WT vs. AB	66.1	37.09 to 95.11	Yes	***	0.0004	A-C
IC50	14.98	28.63	13.51	1.323					La WT vs. Lm WT	160.2	131.2 to 189.2	Yes	****	<0.0001	A-D
95% CI (profile likelihood)									KO vs. AB	193.9	164.9 to 222.9	Yes	****	<0.0001	B-C
HillSlope	2.182 to 4.262	2.474 to +infinity	1.765 to 11.92	2.031 to 3.490					KO vs. Lm WT	288	259.0 to 317.0	Yes	****	<0.0001	B-D
IC50	157.7 to 222.4	250.4 to 388.4	95.82 to 154.3	24.46 to 29.95					AB vs. Lm WT	94.12	65.11 to 123.1	Yes	****	<0.0001	C-D
logIC50	2.198 to 2.347	2.399 to 2.589	1.981 to 2.188	1.388 to 1.476
Goodness of Fit									Test details	Mean 1	Mean 2	Mean Diff.	SE of diff.	n1	n2	q	DF
Degrees of Freedom	22	22	22	22					La WT vs. KO	187.3	315.1	-127.8	9.058	3	3	19.95	8
R squared	0.9391	0.8975	0.8906	0.9706					La WT vs. AB	187.3	121.2	66.1	9.058	3	3	10.32	8
Sum of Squares	2973	4595	5726	981.8					La WT vs. Lm WT	187.3	27.08	160.2	9.058	3	3	25.02	8
Sy.x	11.62	14.45	16.13	6.68					KO vs. AB	315.1	121.2	193.9	9.058	3	3	30.27	8
Constraints									KO vs. Lm WT	315.1	27.08	288	9.058	3	3	44.97	8
IC50	IC50 > 0	IC50 > 0	IC50 > 0	IC50 > 0					AB vs. Lm WT	121.2	27.08	94.12	9.058	3	3	14.7	8
Number of points
# of X values	24	24	24	24
# Y values analyzed	24	24	24	24

## Sheet: FIG_4B
AB			KO			WT
8.56942	7.95711	9.19672	12.6691	12.9461	11.5051	3.61443	3.48206	3.4036
Number of families	1										Significant?	P value	Mean of AB	Mean of KO	Difference	SE of difference	t ratio	df	Adjusted P Value
Number of comparisons per family	2										Yes	0.002604	8.574	12.37	-3.799	0.5683	6.685	4	0.002604
Alpha	0.05
											Significant?	P value	Mean of KO	Mean of WT	Difference	SE of difference	t ratio	df	Adjusted P Value
Dunnett's multiple comparisons test	Mean Diff.	95.00% CI of diff.	Significant?	Summary	Adjusted P Value	C-?					Yes	3.8e-05	12.37	3.5	8.873	0.4457	19.91	4	3.8e-05
WT vs. AB	-5.074	-6.411 to -3.738	Yes	****	<0.0001	A	AB
WT vs. KO	-8.873	-10.21 to -7.537	Yes	****	<0.0001	B	KO
Test details	Mean 1	Mean 2	Mean Diff.	SE of diff.	n1	n2	q	DF
WT vs. AB	3.5	8.574	-5.074	0.4667	3	3	10.87	6
WT vs. KO	3.5	12.37	-8.873	0.4667	3	3	19.01	6

## Sheet: FIG_4C
	WT			KO			AB
0	682.15	647.907	578.771	303.87	302.957	347.971	489.535	365.792	690.622
	P value	Mean of WT	Mean of KO	Difference	SE of difference	t ratio	df	Adjusted P Value
#1	0.000714	636.3	318.3	318	33.84	9.398	4	0.000714

## Sheet: FIG_4D
WT			KO			AB
50.2162	55.8103	57.3628	68.2694	74.7937	74.5578	57.6706	70.6668	65.0007
Number of families	1
Number of comparisons per family	6
Alpha	0.05
Tukey's multiple comparisons test	Mean Diff.	95.00% CI of diff.	Significant?	Summary	Adjusted P Value
WT vs. KO	-18.08	-30.33 to -5.825	Yes	**	0.0065	A-B
WT vs. AB	-9.983	-22.24 to 2.270	No	ns	0.1154	A-C
WT vs. AB	-9.9	-22.15 to 2.352	No	ns	0.119	A-D
KO vs. AB	8.094	-4.158 to 20.35	No	ns	0.227	B-C
KO vs. AB	8.177	-4.075 to 20.43	No	ns	0.2205	B-D
AB vs. AB	0.08297	-12.17 to 12.34	No	ns	>0.9999	C-D
Test details	Mean 1	Mean 2	Mean Diff.	SE of diff.	n1	n2	q	DF
WT vs. KO	54.46	72.54	-18.08	3.826	3	3	6.682	8
WT vs. AB	54.46	64.45	-9.983	3.826	3	3	3.69	8
WT vs. AB	54.46	64.36	-9.9	3.826	3	3	3.659	8
KO vs. AB	72.54	64.45	8.094	3.826	3	3	2.992	8
KO vs. AB	72.54	64.36	8.177	3.826	3	3	3.022	8
AB vs. AB	64.45	64.36	0.08297	3.826	3	3	0.03067	8

## Sheet: FIG_4E
WT				KO				AB
1086.83	1289.83	866.83	1261.83	1698.17	2002.17	1819.5	1963.17	1058.17	1268.83	1049.17	1074.83
Table Analyzed	FIG 4E_ROS			Table Analyzed	FIG 4E_ROS
Column B	KO			Column C	AB
vs.	vs.			vs.	vs.
Column A	WT			Column B	KO
Mann Whitney test				Mann Whitney test
P value	0.0286			P value	0.0286
Exact or approximate P value?	Exact			Exact or approximate P value?	Exact
P value summary	*			P value summary	*
Significantly different (P < 0.05)?	Yes			Significantly different (P < 0.05)?	Yes
One- or two-tailed P value?	Two-tailed			One- or two-tailed P value?	Two-tailed
Sum of ranks in column A,B	10 , 26			Sum of ranks in column B,C	26 , 10
Mann-Whitney U	0			Mann-Whitney U	0
Difference between medians				Difference between medians
Median of column A	1174, n=4			Median of column B	1891, n=4
Median of column B	1891, n=4			Median of column C	1067, n=4
Difference: Actual	717			Difference: Actual	-824.8
Difference: Hodges-Lehmann	722.5			Difference: Hodges-Lehmann	-753
