# Supplementary material for: Glycosomal Aquaglyceroporin 1 dual role in iron homeostasis and antimony susceptibility in Leishmania amazonensis
Source: PLoS Negl Trop Dis. 2026 Apr 2;20(4):e0014141. doi: 10.1371/journal.pntd.0014141 (PMC13075791; doi:10.1371/journal.pntd.0014141)
Supplement: S6 Data — Numerical values underlying S2 Fig. (XLSX) [file pntd.0014141.s010.xlsx]

## Sheet: FIG_S2B
	La WT			La WT HD			La Cas9/T7			La Cas9/T7 HD
1	500000	500000	500000	500000	500000	500000	500000	500000	500000	500000	500000	500000
2	3550000	4000000	2300000	1380000	1100000	2500000	3370000	4000000	2300000	570000	750000	330000
3	17800000	13000000	19000000	5570000	2340000	5960000	14100000	12000000	17000000	5950000	2000000	5700000
4	40400000	38000000	40000000	6390000	6420000	8250000	37900000	38000000	38000000	6500000	5760000	8160000
5	47000000	54000000	52000000	5270000	6700000	7500000	46200000	51000000	53000000	5700000	6620000	7000000
6	51600000	54300000	53000000	4860000	6400000	5500000	48800000	51500000	51000000	5200000	5400000	5000000
7	52600000	52300000	51500000	5120000	6300000	5400000	48000000	52000000	53500000	5000000	5200000	5300000
Discovery?	P value	Mean of La WT	Mean of La Cas9/T7	Difference	SE of difference	t ratio	df	q value
		500000	500000	0	0
No	0.93676	3283333	3223333	60000	710508	0.08	4	0.94613
No	0.39335	16600000	14366667	2233333	2336902	1	4	0.79457
No	0.11369	39466667	37966667	1500000	743117	2	4	0.34448
No	0.76362	51000000	50066667	933333	2899042	0.3	4	0.9255
No	0.09004	52966667	50433333	2533333	1138225	2	4	0.34448
No	0.59457	52133333	51166667	966667	1673984	0.6	4	0.90078
Discovery?	P value	Mean of La WT HD	Mean of La Cas9/T7 HD	Difference	SE of difference	t ratio	df	q value
		500000	500000	0	0
No	0.06704	1660000	550000	1110000	444672	2	4	0.40624
No	0.96797	4623333	4550000	73333	1716657	0.04	4	0.97765
No	0.83142	7020000	6806667	213333	939048	0.2	4	0.97765
No	0.95056	6490000	6440000	50000	757870	0.07	4	0.97765
No	0.44912	5586667	5200000	386667	461351	0.8	4	0.90723
No	0.29642	5606667	5166667	440000	366727	1	4	0.89815

## Sheet: FIG_S2C
	WT			C9/T7
1000	2.66667	3	1.66667	2.33333	2	1.33333
500	6.33333	5.33333	4.33333	3.33333	3	4
250	47.6667	27.3333	23.6667	24	14.3333	28.3333
125	80.3333	66.3333	60.6667	94.3333	68.3333	97.3333
62.5	130.333	106.333	108	108.667	111	121.333
31.25	121	107.333	111	115.667	117.333	97.3333
15.62	111.667	95	99.6667	106.667	110.333	101.333
0	100	100	100	100	100	100
	WT	C9/T7
[Inhibitor] vs. normalized response -- Variable slope [2]
Best-fit values
HillSlope	3.007	4.68
IC50	187.3	190.9
logIC50	2.273	2.281
95% CI (profile likelihood)
HillSlope	2.182 to 4.262	3.344 to 8.070
IC50	157.7 to 222.4	168.2 to 216.3
logIC50	2.198 to 2.347	2.226 to 2.335
Goodness of Fit
Degrees of Freedom	22	22
R squared	0.9391	0.9613
Sum of Squares	2973	2047
Sy.x	11.62	9.646
Constraints
IC50	IC50 > 0	IC50 > 0
Number of points
# of X values	24	24
# Y values analyzed	24	24

## Sheet: FIG_S2D
	WT					C9/T7
	-0.0966667	0.0466667	0.0426667	0.0966667	0.123333	0.0833333	0.173333	0.0133333	0.136667	0.0833333
	0.0266667	0.0566667	0.133333	0.1625	0.0166667	0.16	0.0866667	0.0633333	0.166667	0.13
21	0.146667	0.28	0.52	0.513333	0.133333	0.126667	0.06	0.29	0.196667	0.316667
	0.661667	0.7975	0.596667	1.25	0.319167	0.156667	0.456667	0.36	0.29	0.58
	0.912	1.24	0.77	1.65	0.713333	0.21	0.5025	0.496667	0.403333	0.68
42	2.36667	2.73667	2.28	2.88	1.84333	0.63	2.07667	1.03333	0.86	1.31333
	2.08	3.24	2.64	2.91667	2.40333	1.00333	2.71	1.72333	1.12333	1.99333
						1.93667	3.37333	2.09	2.29333	2.38
63						2.75	4.60667	2.79667	2.39	2.44333
	Discovery?	P value	Mean of WT	Mean of C9/T7	Difference	SE of difference	t ratio	df	q value
	No	0.269027	0.04253	0.098	-0.05547	0.0467	1.188	8	0.271966
	No	0.269273	0.07917	0.1213	-0.04217	0.03552	1.187	8	0.271966
21	No	0.251424	0.3187	0.198	0.1207	0.09761	1.236	8	0.271966
	No	0.067732	0.725	0.3687	0.3563	0.1688	2.111	8	0.119717
	No	0.013676	1.057	0.4585	0.5986	0.1902	3.146	8	0.048344
42	No	0.003933	2.421	1.183	1.239	0.3094	4.003	8	0.027809
	No	0.033688	2.656	1.711	0.9453	0.3694	2.559	8	0.079391
				2.415
63				2.997

## Sheet: FIG_S2E
	WT					C9/T7
	13300000000	11100000000	2630000000	2810000000	1200000000	2370000000	902000000	269000000	541000000	3250000000
	Discovery?	P value	Mean of WT	Mean of C9/T7	Difference	SE of difference	t ratio	df	q value
	No	0.100249	6208000000	1466400000	4741600000	2552088176	1.858	8	0.101251
